# Supplementary material for: Resveratrol reduces the inflammatory response in adipose tissue and improves adipose insulin signaling in high-fat diet-fed mice
Source: PeerJ. 2018 Jun 29;6:e5173. doi: 10.7717/peerj.5173 (PMC6027658; doi:10.7717/peerj.5173)
Supplement: Supplemental Information 3 [file peerj-06-5173-s003.xls]

## Sheet: mRNA in liver
mRNA	group	C-targer-treatment group	C-actin-treatment group	C-targer-control group	C-actin-control group	2-△△Ct	mRNA	group	C-targer-treatment group	C-actin-treatment group	C-targer-control group	C-actin-control group	2-△△Ct
F4/80 in VAT	HFD	27.159	28.06	30.5633	29.3533	4.32	F4/80 in VAT	HFD	27.159	28.06	30.5633	29.3533	4.32
F4/80 in VAT	HFD	28.152	28.7947	30.84	29.6967	3.43	F4/80 in VAT	HFD	28.152	28.7947	30.84	29.6967	3.43
F4/80 in VAT	HFD	27.597	28.0583	30.79	29.29	3.9	F4/80 in VAT	HFD	27.597	28.0583	30.79	29.29	3.9
F4/80 in VAT	HFD	28.019	28.7797	30.2067	29.0333	3.84	F4/80 in VAT	HFD	28.019	28.7797	30.2067	29.0333	3.84
F4/80 in VAT	HFD	27.659	28.0612	30.4133	29	3.51	F4/80 in VAT	HFD	27.659	28.0612	30.4133	29	3.51
F4/80 in VAT	HFD-RES/L	27.794	28.1394	30.5633	29.3533	2.94	F4/80 in VAT	HFD-RES/L	27.794	28.1394	30.5633	29.3533	2.94
F4/80 in VAT	HFD-RES/L	27.245	28.0458	30.84	29.6967	3.85	F4/80 in VAT	HFD-RES/L	27.245	28.0458	30.84	29.6967	3.85
F4/80 in VAT	HFD-RES/L	28.059	28.113	30.79	29.29	2.93	F4/80 in VAT	HFD-RES/L	28.059	28.113	30.79	29.29	2.93
F4/80 in VAT	HFD-RES/L	28.17	28.4633	30.2067	29.0333	2.77	F4/80 in VAT	HFD-RES/L	28.17	28.4633	30.2067	29.0333	2.77
F4/80 in VAT	HFD-RES/L	28.299	28.3971	30.4133	29	2.85	F4/80 in VAT	HFD-RES/L	28.299	28.3971	30.4133	29	2.85
F4/80 in VAT	HFD-RES/H	27.95	28.2197	30.5633	29.3533	2.79	F4/80 in VAT	HFD-RES/H	27.95	28.2197	30.5633	29.3533	2.79
F4/80 in VAT	HFD-RES/H	27.908	28.5971	30.84	29.6967	3.56	F4/80 in VAT	HFD-RES/H	27.908	28.5971	30.84	29.6967	3.56
F4/80 in VAT	HFD-RES/H	28.394	28.4127	30.79	29.29	2.86	F4/80 in VAT	HFD-RES/H	28.394	28.4127	30.79	29.29	2.86
F4/80 in VAT	HFD-RES/H	29.093	29.5467	30.2067	29.0333	3.11	F4/80 in VAT	HFD-RES/H	29.093	29.5467	30.2067	29.0333	3.11
F4/80 in VAT	HFD-RES/H	29.362	29.2806	30.4133	29	2.51	F4/80 in VAT	HFD-RES/H	29.362	29.2806	30.4133	29	2.51
CCR2 in VAT	HFD	29.1	28.06	31.0467	29.3533	1.58	CCR2 in VAT	HFD	29.1	28.06	31.0467	29.3533	1.58
CCR2 in VAT	HFD	30.129	28.7947	31.29	29.6967	1.19	CCR2 in VAT	HFD	30.129	28.7947	31.29	29.6967	1.19
CCR2 in VAT	HFD	29.689	28.0583	31.33	29.29	1.33	CCR2 in VAT	HFD	29.689	28.0583	31.33	29.29	1.33
CCR2 in VAT	HFD	29.968	28.7797	30.5367	29.0333	1.25	CCR2 in VAT	HFD	29.968	28.7797	30.5367	29.0333	1.25
CCR2 in VAT	HFD	29.325	28.0612	30.7433	29	1.39	CCR2 in VAT	HFD	29.325	28.0612	30.7433	29	1.39
CCR2 in VAT	HFD-RES/L	29.553	28.1394	31.0467	29.3533	1.22	CCR2 in VAT	HFD-RES/L	29.553	28.1394	31.0467	29.3533	1.22
CCR2 in VAT	HFD-RES/L	29.542	28.0458	31.29	29.6967	1.07	CCR2 in VAT	HFD-RES/L	29.542	28.0458	31.29	29.6967	1.07
CCR2 in VAT	HFD-RES/L	30.318	28.113	31.33	29.29	0.89	CCR2 in VAT	HFD-RES/L	30.318	28.113	31.33	29.29	0.89
CCR2 in VAT	HFD-RES/L	29.999	28.4633	30.5367	29.0333	0.98	CCR2 in VAT	HFD-RES/L	29.999	28.4633	30.5367	29.0333	0.98
CCR2 in VAT	HFD-RES/L	30.634	28.3971	30.7433	29	0.71	CCR2 in VAT	HFD-RES/L	30.634	28.3971	30.7433	29	0.71
CCR2 in VAT	HFD-RES/H	30.26	28.2197	31.0467	29.3533	0.79	CCR2 in VAT	HFD-RES/H	30.26	28.2197	31.0467	29.3533	0.79
CCR2 in VAT	HFD-RES/H	30.811	28.5971	31.29	29.6967	0.65	CCR2 in VAT	HFD-RES/H	30.811	28.5971	31.29	29.6967	0.65
CCR2 in VAT	HFD-RES/H	31.261	28.4127	31.33	29.29	0.57	CCR2 in VAT	HFD-RES/H	31.261	28.4127	31.33	29.29	0.57
CCR2 in VAT	HFD-RES/H	31.212	29.5467	30.5367	29.0333	0.9	CCR2 in VAT	HFD-RES/H	31.212	29.5467	30.5367	29.0333	0.9
CCR2 in VAT	HFD-RES/H	31.289	29.2806	30.7433	29	0.83	CCR2 in VAT	HFD-RES/H	31.289	29.2806	30.7433	29	0.83
MCP1 in VAT	HFD	28.555	28.06	31.55	29.3533	3.26	MCP1 in VAT	HFD	28.555	28.06	31.55	29.3533	3.26
MCP1 in VAT	HFD	28.784	28.7947	31.2567	29.6967	2.96	MCP1 in VAT	HFD	28.784	28.7947	31.2567	29.6967	2.96
MCP1 in VAT	HFD	28.726	28.0583	31.4133	29.29	2.74	MCP1 in VAT	HFD	28.726	28.0583	31.4133	29.29	2.74
MCP1 in VAT	HFD	28.807	28.7797	30.68	29.0333	3.08	MCP1 in VAT	HFD	28.807	28.7797	30.68	29.0333	3.08
MCP1 in VAT	HFD	28.837	28.0612	31.15	29	2.59	MCP1 in VAT	HFD	28.837	28.0612	31.15	29	2.59
MCP1 in VAT	HFD-RES/L	28.814	28.1394	31.55	29.3533	2.88	MCP1 in VAT	HFD-RES/L	28.814	28.1394	31.55	29.3533	2.88
MCP1 in VAT	HFD-RES/L	28.209	28.0458	31.2567	29.6967	2.64	MCP1 in VAT	HFD-RES/L	28.209	28.0458	31.2567	29.6967	2.64
MCP1 in VAT	HFD-RES/L	28.593	28.113	31.4133	29.29	3.11	MCP1 in VAT	HFD-RES/L	28.593	28.113	31.4133	29.29	3.11
MCP1 in VAT	HFD-RES/L	28.535	28.4633	30.68	29.0333	2.98	MCP1 in VAT	HFD-RES/L	28.535	28.4633	30.68	29.0333	2.98
MCP1 in VAT	HFD-RES/L	29.222	28.3971	31.15	29	2.51	MCP1 in VAT	HFD-RES/L	29.222	28.3971	31.15	29	2.51
MCP1 in VAT	HFD-RES/H	28.982	28.2197	31.55	29.3533	2.71	MCP1 in VAT	HFD-RES/H	28.982	28.2197	31.55	29.3533	2.71
MCP1 in VAT	HFD-RES/H	28.838	28.5971	31.2567	29.6967	2.5	MCP1 in VAT	HFD-RES/H	28.838	28.5971	31.2567	29.6967	2.5
MCP1 in VAT	HFD-RES/H	29.102	28.4127	31.4133	29.29	2.69	MCP1 in VAT	HFD-RES/H	29.102	28.4127	31.4133	29.29	2.69
MCP1 in VAT	HFD-RES/H	30.037	29.5467	30.68	29.0333	2.24	MCP1 in VAT	HFD-RES/H	30.037	29.5467	30.68	29.0333	2.24
MCP1 in VAT	HFD-RES/H	30.173	29.2806	31.15	29	2.39	MCP1 in VAT	HFD-RES/H	30.173	29.2806	31.15	29	2.39
TNFα in VAT	HFD	28.262	28.06	30.44	29.3533	1.85	TNFα in VAT	HFD	28.262	28.06	30.44	29.3533	1.85
TNFα in VAT	HFD	28.52	28.7947	30.6467	29.6967	2.33	TNFα in VAT	HFD	28.52	28.7947	30.6467	29.6967	2.33
TNFα in VAT	HFD	28.502	28.0583	30.7126	29.29	1.97	TNFα in VAT	HFD	28.502	28.0583	30.7126	29.29	1.97
TNFα in VAT	HFD	28.842	28.7797	30.1867	29.0333	2.14	TNFα in VAT	HFD	28.842	28.7797	30.1867	29.0333	2.14
TNFα in VAT	HFD	28.084	28.0612	30.34	29	2.49	TNFα in VAT	HFD	28.084	28.0612	30.34	29	2.49
TNFα in VAT	HFD-RES/L	28.342	28.1394	30.44	29.3533	1.85	TNFα in VAT	HFD-RES/L	28.342	28.1394	30.44	29.3533	1.85
TNFα in VAT	HFD-RES/L	28.243	28.0458	30.6467	29.6967	1.69	TNFα in VAT	HFD-RES/L	28.243	28.0458	30.6467	29.6967	1.69
TNFα in VAT	HFD-RES/L	28.46	28.113	30.7126	29.29	2.1	TNFα in VAT	HFD-RES/L	28.46	28.113	30.7126	29.29	2.1
TNFα in VAT	HFD-RES/L	28.4	28.4633	30.1867	29.0333	2.33	TNFα in VAT	HFD-RES/L	28.4	28.4633	30.1867	29.0333	2.33
TNFα in VAT	HFD-RES/L	28.784	28.3971	30.34	29	1.94	TNFα in VAT	HFD-RES/L	28.784	28.3971	30.34	29	1.94
TNFα in VAT	HFD-RES/H	28.553	28.2197	30.44	29.3533	1.69	TNFα in VAT	HFD-RES/H	28.553	28.2197	30.44	29.3533	1.69
TNFα in VAT	HFD-RES/H	28.81	28.5971	30.6467	29.6967	1.67	TNFα in VAT	HFD-RES/H	28.81	28.5971	30.6467	29.6967	1.67
TNFα in VAT	HFD-RES/H	29.226	28.4127	30.7126	29.29	1.52	TNFα in VAT	HFD-RES/H	29.226	28.4127	30.7126	29.29	1.52
TNFα in VAT	HFD-RES/H	30.184	29.5467	30.1867	29.0333	1.44	TNFα in VAT	HFD-RES/H	30.184	29.5467	30.1867	29.0333	1.44
TNFα in VAT	HFD-RES/H	29.788	29.2806	30.34	29	1.78	TNFα in VAT	HFD-RES/H	29.788	29.2806	30.34	29	1.78
IL6 in VAT	HFD	27.459	28.06	30.4833	29.3533	3.32	IL6 in VAT	HFD	27.459	28.06	30.4833	29.3533	3.32
IL6 in VAT	HFD	27.94	28.7947	30.6933	29.6967	3.58	IL6 in VAT	HFD	27.94	28.7947	30.6933	29.6967	3.58
IL6 in VAT	HFD	27.884	28.0583	30.6833	29.29	2.96	IL6 in VAT	HFD	27.884	28.0583	30.6833	29.29	2.96
IL6 in VAT	HFD	28.572	28.7797	30.255	29.0333	2.71	IL6 in VAT	HFD	28.572	28.7797	30.255	29.0333	2.71
IL6 in VAT	HFD	27.763	28.0612	30.3433	29	3.11	IL6 in VAT	HFD	27.763	28.0612	30.3433	29	3.11
IL6 in VAT	HFD-RES/L	27.69	28.1394	30.4833	29.3533	2.99	IL6 in VAT	HFD-RES/L	27.69	28.1394	30.4833	29.3533	2.99
IL6 in VAT	HFD-RES/L	27.287	28.0458	30.6933	29.6967	3.37	IL6 in VAT	HFD-RES/L	27.287	28.0458	30.6933	29.6967	3.37
IL6 in VAT	HFD-RES/L	27.994	28.113	30.6833	29.29	2.84	IL6 in VAT	HFD-RES/L	27.994	28.113	30.6833	29.29	2.84
IL6 in VAT	HFD-RES/L	28.334	28.4633	30.255	29.0333	2.56	IL6 in VAT	HFD-RES/L	28.334	28.4633	30.255	29.0333	2.56
IL6 in VAT	HFD-RES/L	28.296	28.3971	30.3433	29	2.72	IL6 in VAT	HFD-RES/L	28.296	28.3971	30.3433	29	2.72
IL6 in VAT	HFD-RES/H	28.093	28.2197	30.4833	29.3533	2.39	IL6 in VAT	HFD-RES/H	28.093	28.2197	30.4833	29.3533	2.39
IL6 in VAT	HFD-RES/H	28.189	28.5971	30.6933	29.6967	2.64	IL6 in VAT	HFD-RES/H	28.189	28.5971	30.6933	29.6967	2.64
IL6 in VAT	HFD-RES/H	28.269	28.4127	30.6833	29.29	2.89	IL6 in VAT	HFD-RES/H	28.269	28.4127	30.6833	29.29	2.89
IL6 in VAT	HFD-RES/H	29.413	29.5467	30.255	29.0333	2.58	IL6 in VAT	HFD-RES/H	29.413	29.5467	30.255	29.0333	2.58
IL6 in VAT	HFD-RES/H	29.31	29.2806	30.3433	29	2.48	IL6 in VAT	HFD-RES/H	29.31	29.2806	30.3433	29	2.48
Glut4 in VAT	HFD	29.67	28.06	30.62	29.3533	0.79	Glut4 in VAT	HFD	29.67	28.06	30.62	29.3533	0.79
Glut4 in VAT	HFD	30.667	28.7947	30.7367	29.6967	0.56	Glut4 in VAT	HFD	30.667	28.7947	30.7367	29.6967	0.56
Glut4 in VAT	HFD	29.714	28.0583	30.7616	29.29	0.88	Glut4 in VAT	HFD	29.714	28.0583	30.7616	29.29	0.88
Glut4 in VAT	HFD	30.854	28.7797	30.46	29.0333	0.64	Glut4 in VAT	HFD	30.854	28.7797	30.46	29.0333	0.64
Glut4 in VAT	HFD	29.704	28.0612	30.1533	29	0.71	Glut4 in VAT	HFD	29.704	28.0612	30.1533	29	0.71
Glut4 in VAT	HFD-RES/L	29.499	28.1394	30.62	29.3533	0.94	Glut4 in VAT	HFD-RES/L	29.499	28.1394	30.62	29.3533	0.94
Glut4 in VAT	HFD-RES/L	28.851	28.0458	30.7367	29.6967	1.18	Glut4 in VAT	HFD-RES/L	28.851	28.0458	30.7367	29.6967	1.18
Glut4 in VAT	HFD-RES/L	29.169	28.113	30.7616	29.29	1.33	Glut4 in VAT	HFD-RES/L	29.169	28.113	30.7616	29.29	1.33
Glut4 in VAT	HFD-RES/L	29.58	28.4633	30.46	29.0333	1.24	Glut4 in VAT	HFD-RES/L	29.58	28.4633	30.46	29.0333	1.24
Glut4 in VAT	HFD-RES/L	29.183	28.3971	30.1533	29	1.29	Glut4 in VAT	HFD-RES/L	29.183	28.3971	30.1533	29	1.29
Glut4 in VAT	HFD-RES/H	29.564	28.2197	30.62	29.3533	0.95	Glut4 in VAT	HFD-RES/H	29.564	28.2197	30.62	29.3533	0.95
Glut4 in VAT	HFD-RES/H	29.413	28.5971	30.7367	29.6967	1.17	Glut4 in VAT	HFD-RES/H	29.413	28.5971	30.7367	29.6967	1.17
Glut4 in VAT	HFD-RES/H	29.524	28.4127	30.7616	29.29	1.28	Glut4 in VAT	HFD-RES/H	29.524	28.4127	30.7616	29.29	1.28
Glut4 in VAT	HFD-RES/H	30.366	29.5467	30.46	29.0333	1.53	Glut4 in VAT	HFD-RES/H	30.366	29.5467	30.46	29.0333	1.53
Glut4 in VAT	HFD-RES/H	30.319	29.2806	30.1533	29	1.08	Glut4 in VAT	HFD-RES/H	30.319	29.2806	30.1533	29	1.08
IRS1 in VAT	HFD	30.818	28.06	30.7467	29.3533	0.39	IRS1 in VAT	HFD	30.818	28.06	30.7467	29.3533	0.39
IRS1 in VAT	HFD	30.742	28.7947	30.7867	29.6967	0.55	IRS1 in VAT	HFD	30.742	28.7947	30.7867	29.6967	0.55
IRS1 in VAT	HFD	29.756	28.0583	30.4267	29.29	0.68	IRS1 in VAT	HFD	29.756	28.0583	30.4267	29.29	0.68
IRS1 in VAT	HFD	31.011	28.7797	30.2867	29.0333	0.51	IRS1 in VAT	HFD	31.011	28.7797	30.2867	29.0333	0.51
IRS1 in VAT	HFD	30.392	28.0612	31.01	29	0.8	IRS1 in VAT	HFD	30.392	28.0612	31.01	29	0.8
IRS1 in VAT	HFD-RES/L	30.456	28.1394	30.7467	29.3533	0.53	IRS1 in VAT	HFD-RES/L	30.456	28.1394	30.7467	29.3533	0.53
IRS1 in VAT	HFD-RES/L	29.498	28.0458	30.7867	29.6967	0.78	IRS1 in VAT	HFD-RES/L	29.498	28.0458	30.7867	29.6967	0.78
IRS1 in VAT	HFD-RES/L	29.963	28.113	30.4267	29.29	0.61	IRS1 in VAT	HFD-RES/L	29.963	28.113	30.4267	29.29	0.61
IRS1 in VAT	HFD-RES/L	29.569	28.4633	30.2867	29.0333	1.11	IRS1 in VAT	HFD-RES/L	29.569	28.4633	30.2867	29.0333	1.11
IRS1 in VAT	HFD-RES/L	30.53	28.3971	31.01	29	0.92	IRS1 in VAT	HFD-RES/L	30.53	28.3971	31.01	29	0.92
IRS1 in VAT	HFD-RES/H	29.694	28.2197	30.7467	29.3533	0.95	IRS1 in VAT	HFD-RES/H	29.694	28.2197	30.7467	29.3533	0.95
IRS1 in VAT	HFD-RES/H	30.048	28.5971	30.7867	29.6967	0.78	IRS1 in VAT	HFD-RES/H	30.048	28.5971	30.7867	29.6967	0.78
IRS1 in VAT	HFD-RES/H	29.784	28.4127	30.4267	29.29	0.85	IRS1 in VAT	HFD-RES/H	29.784	28.4127	30.4267	29.29	0.85
IRS1 in VAT	HFD-RES/H	30.647	29.5467	30.2867	29.0333	1.12	IRS1 in VAT	HFD-RES/H	30.647	29.5467	30.2867	29.0333	1.12
IRS1 in VAT	HFD-RES/H	30.98	29.2806	31.01	29	1.24	IRS1 in VAT	HFD-RES/H	30.98	29.2806	31.01	29	1.24
